# Supplementary material for: Comparison of the gamma-Pareto convolution with conventional methods of characterising metformin pharmacokinetics in dogs
Source: J Pharmacokinet Pharmacodyn. 2019 Dec 21;47(1):19–45. doi: 10.1007/s10928-019-09666-z (PMC7040082; doi:10.1007/s10928-019-09666-z)
Supplement: Supplementary file 1 — Supplementary material 1 (XLSX 49 kb) [file 10928_2019_9666_MOESM1_ESM.xlsx]

## Sheet: data
The data was abstracted from Johnston et al. reference 1 of the text of Comparison of the gamma-Pareto convolution with conventional methods pharmacokinetics in dogs
of characterising metformin in dogs. The assay was performed by the methods of Michel et al. reference 67 of the text. In this worksheet,
metformin HCl dosages per kilogram body mass are corrected to metformin base dosages per kilogram body mass.
Metformin HCl and base dose and body mass
Dog	1	2	3	4	5	6	7
Dose HCl (mg/kg)	23.4	25	25	25	25	25	25		Mass in Daltons
HCl to base conversion									wt HCl	165.625
Dose base (mg/kg)	18.2487	19.4965	19.4965	19.4965	19.4965	19.4965	19.4965		wt base	129.164
Wt (kg)	29.2	27.2	27.9	28.3	29.1	28.3	25.7
Time (h)	Metformin Base Serum Concentration (ng/mL)
0.333333	19100	11100		9320	11400	12200	8510
0.666667	9260	7690	4250	4600	5750	7840	7610
1	5150	5340	2790	2840	4380	5750	4990
1.33333	3930	4270	2070	2830	3360	4340	3580
1.66667	3310	3560	1670	2430	2720	3600	2700
2	2490	2680	1170	1610	1920	2740	1950
2.5	1810	1980	814	1170	1220	2080	1280
3	1240	1340	635	822	912	1650	903
4	714	750	323	581	528	926	538
5	422	467	197	332	405	542	537
6	270	315	136	176	250	420	264
7	203	253	120	152	189	310	211
8	169	203	97.5	120	165	232	183
10	128	158	58.2	76.5	137	180	135
12	107	120	45.7	62	127	143	107
15	90.3	101	34.6	57.6	101	103	80.6
18	68.3	82.1	30.8	50.5	78.6	80.8	63.6
24	39.9	56.7	20.7	37.7	54.8	51	41
30	29.3	46.1	16.3	24.2	36.6	38.9	27.6
36	24.7	30	13.4	19.7	34.2	30	24.4
48	17.3	25.2		15.3		23	19.5
72	9.78	17.2				11.7	12.2

## Sheet: bootstrap results
These are bootstrap results divided into results for all 35 simulations, case-wise parameter errors and population results. The diamond plot to the right shows the
the difference between population error results and case-wise parameter errors both for AUC. Although the overall population of AUC-values ranges from
13.4 to 35.5 mg·h·L-1 with CV of 28.6%, the case-wise parameter error is only CV 4.22% form rrms, i.e. the square root of the mean of the sum of the squares
of the case-wise CV%-values, where the latter value is the error expected for AUC from processing a case.
bootstrap No.	Dog	elapsed	iterations	rrms %	R2	a	b	a	b	AUC	CL	Max GPC
1	1	00:19:37	610	8.02839	0.998645	0.264952	0.666225	0.287346	25	35.4549	0.514701	0.563129
2	1	00:43:34	1420	6.6157	0.999009	0.319615	0.625644	0.25879	25	30.0343	0.607595	0.625103
3	1	00:48:42	1560	7.82613	0.998761	0.287063	0.705323	0.277434	25	34.4595	0.529568	0.585664
4	1	00:22:57	710	9.13705	0.998147	0.295931	0.684296	0.295164	30	32.6443	0.559016	0.709614
5	1	00:37:54	1190	9.36106	0.998172	0.323352	0.703247	0.270198	25	33.0305	0.55248	0.626814
6	2	00:59:50	1810	6.23863	0.99896	0.68314	0.87494	0.13783	25	28.2034	0.69128	2.75618
7	2	00:34:54	1030	5.57708	0.999236	0.726439	0.903995	0.143609	25	27.7421	0.702776	3.58285
8	2	00:49:42	1470	5.66492	0.999203	0.836331	1.03346	0.147634	25	27.5575	0.707483	6.88882
9	2	00:57:08	1700	5.12428	0.999317	0.803885	0.971994	0.136854	30	28.102	0.693774	6.66597
10	2	00:41:05	1230	6.70585	0.99888	0.653595	0.902369	0.153824	30	28.2488	0.690169	2.62244
11	3	00:37:49	1340	5.69035	0.999062	0.711427	0.975376	0.205348	25	12.3662	1.57659	2.79249
12	3	00:23:34	840	4.34731	0.999416	0.671875	0.881179	0.193902	25	12.1604	1.60328	2.28333
13	3	00:34:36	1220	6.31712	0.998775	0.840697	1.03509	0.192505	30	11.39	1.71172	7.08552
14	3	00:33:00	1200	4.43548	0.999401	0.759137	0.929432	0.192015	30	11.5648	1.68584	4.52486
15	3	00:41:37	1520	4.89128	0.999257	0.785632	0.956119	0.184843	25	11.4568	1.70173	4.72591
16	4	00:50:04	1680	11.7044	0.996322	0.487339	0.803338	0.176967	25	18.7016	1.0425	1.01391
17	4	00:20:45	630	13.9862	0.994549	0.730474	0.987716	0.151409	28.043	16.2502	1.19977	3.88813
18	4	00:20:38	690	8.41239	0.997882	0.453959	0.735614	0.185587	28.8361	18.6196	1.0471	1.04099
19	4	00:14:40	460	15.8067	0.993678	0.509504	0.780731	0.190743	25	18.0705	1.07891	1.08138
20	4	00:42:08	1470	8.63419	0.99803	0.446967	0.64576	0.196561	30	17.4745	1.11571	1.05181
21	5	00:35:58	1190	8.11915	0.997706	0.525902	1.14172	0.127144	30	26.0845	0.747434	1.4696
22	5	00:28:11	960	6.80127	0.998392	0.473042	1.03399	0.121106	25	28.7084	0.679119	1.01764
23	5	00:29:55	960	9.05676	0.997435	0.731371	1.37184	0.134872	30	25.5166	0.764069	3.95694
24	5	00:52:05	1730	7.27898	0.99834	0.77706	1.31011	0.116685	25	26.4998	0.735721	4.77112
25	5	00:47:18	1620	8.50086	0.997772	0.657494	1.15089	0.133065	25	25.0575	0.778068	2.31444
26	6	00:40:59	1370	5.99926	0.999116	0.521253	0.624602	0.183911	25	28.4704	0.684796	1.14119
27	6	00:18:50	620	6.03174	0.999141	0.426114	0.556967	0.205304	30	29.8829	0.652428	0.985324
28	6	00:22:23	740	4.37588	0.999523	0.496446	0.579448	0.182752	26.4201	28.9284	0.673956	1.10257
29	6	00:30:59	1000	7.11066	0.998834	0.502899	0.601896	0.203035	30	28.3975	0.686555	1.25283
30	6	00:20:33	700	4.35044	0.999549	0.491251	0.559378	0.204249	29.7726	28.5121	0.683796	1.19408
31	7	00:35:35	1010	11.1579	0.996315	0.897503	1.3133	0.145067	30	22.52	0.865738	9.12604
32	7	00:25:05	770	13.7613	0.99411	0.60336	0.793343	0.170387	30	21.5098	0.906397	1.9728
33	7	00:13:48	400	13.3363	0.994452	0.606887	0.903734	0.162382	30	22.8003	0.855095	2.02021
34	7	00:22:31	670	13.0132	0.994743	0.736898	0.925052	0.158091	27.0233	22.0288	0.885043	3.92438
35	7	00:26:31	800	5.91742	0.999121	0.645761	0.93454	0.162278	30	22.5573	0.864309	2.46396
	Summary table for case-wise parameter errors. These show the expected errors for parameters (blue)
			Dog	iterations	rrms %	R2	a	b	a	b	AUC	CL	Max GPC
		CV%	1	38.4859	13.515	0.0377828	8.08691	4.84218	5.12891	8.60026	6.22401	6.41788	8.98468
			2	22.3057	10.5094	0.0188623	10.5104	6.88669	4.89972	10.143	1.08992	1.09483	46.8508
			3	20.3889	16.5059	0.0268788	8.67441	5.95135	3.81457	10.143	3.77224	3.71939	44.1967
			4	55.7099	27.7731	0.195852	22.3102	15.8879	9.79629	8.32038	5.6546	5.89101	78.6763
			5	28.1812	11.4694	0.0419627	20.6118	11.3951	6.10715	10.143	5.36813	5.14172	59.4806
			6	34.5085	21.3881	0.0302346	7.42206	4.93337	5.85319	8.37151	2.14835	2.10268	8.90397
			7	30.4313	28.3445	0.207474	17.7337	20.3179	5.81519	4.52727	2.31176	2.34302	77.5553
	case-wise	CV rrms%	7 groups	34.6598	19.7459	0.111217	14.8482	11.4998	6.16679	8.80271	4.2242	4.26404	53.5205
	population	CV%	all 35	36.847	38.6801	0.172074	29.6993	24.9667	25.9365	8.75211	28.7654	39.474	81.2559
	inappropriate	CV% Mean	per group	32.8588	18.5008	0.079864	13.6214	10.0306	5.91643	8.60692	3.79557	3.81579	46.3783
The two tables below show parametric and nonparametric values for population parameters for the population of 7 dogs.
Parametric results for all 35 bootstrap simulations in 7 dogs.
n = 35	Units	Mean	95% CI		SE	SD	CV%
rrms %	1/100	7.98045	6.92008	9.04081	0.521772	3.08684	38.6801
R2	none	0.997979	0.997389	0.998569	0.00029027	0.00171726	0.172074
a	none	0.590987	0.530694	0.65128	0.0296682	0.175519	29.6993
b	h-1	0.874361	0.799373	0.94935	0.0368993	0.218299	24.9667
a	none	0.18254	0.166276	0.198803	0.00800268	0.0473445	25.9365
b	s	27.4313	26.6066	28.256	0.405812	2.40082	8.75211											assay CV%
AUC	mg·h·L-1	24.0288	21.6544	26.4031	1.16834	6.91197	28.7654											4.8
CL	L·h-1	0.899272	0.777332	1.02121	0.0600023	0.354979	39.474											7.4
Max GPC	min	2.6808	1.93253	3.42908	0.368201	2.17831	81.2559											6.4
																		4.3
																		9.7
Non-parametric results for all 35 bootstrap simulations in 7 dogs.																		2.2
n = 35	Units	Min	1st Quartile	Median	95% CI		3rd Quartile	Max	IQR									1.8
rrms %	1/100	4.34731	5.7282	7.11066	6.03174	8.50086	9.12367	15.8067	3.39547									2.6
R2	none	0.993678	0.997717	0.998761	0.99803	0.999062	0.999137	0.999549	0.00142041									4.1
a	none	0.264952	0.475425	0.606887	0.496446	0.711427	0.731222	0.897503	0.255797									6.6
b	h-1	0.556967	0.687454	0.902369	0.735614	0.956119	0.985659	1.37184	0.298205									1.9
a	none	0.116685	0.145495	0.182752	0.153824	0.192505	0.201956	0.295164	0.056461									3.1
b	s	25	25	27.0233	25	30	30	30	5								mean	4.575
AUC	mg·h·L-1	11.39	18.6332	26.0845	22.0288	28.2488	28.5052	35.4549	9.87193								rms	5.16212
CL	L·h-1	0.514701	0.683962	0.747434	0.690169	0.885043	1.04633	1.71172	0.362368
Max GPC	min	0.563129	1.04279	2.02021	1.10257	2.79249	3.91834	9.12604	2.87555
